# Supplementary material for: How can a high-quality genome assembly help plant breeders?
Source: Gigascience. 2019 Jun 10;8(6):giz068. doi: 10.1093/gigascience/giz068 (PMC6558523; doi:10.1093/gigascience/giz068)
Supplement: giz068_Supplemental_File [file giz068_supplemental_file.zip]

Archive with 1 entries (1 files):
- SupTable_gene_mining_old_newgenome.xlsx
