# Supplementary material for: How can a high-quality genome assembly help plant breeders?
Source: Gigascience. 2019 Jun 10;8(6):giz068. doi: 10.1093/gigascience/giz068 (PMC6558523; doi:10.1093/gigascience/giz068)
Supplement: giz068_Supplemental_File [file giz068_supplemental_file.zip › SupTable_gene_mining_old_newgenome.xlsx]

## Sheet: Sheet1
"W8520"
Trait	Model	Threshold	SNP_ID	Chr	Position	Score	Effect	Gene	Description	Variant Type
scar size	diplo-general / general	6.20	scaffold05723-761	scaffold05723	761	7.22	NA	CUFF.54762.1	not available	5' UTR
ph	1-dom-ref	5.86	scaffold00258-161788	scaffold00258	161788	6	0.4	CUFF.14779.1	not available	silent (Gly -> Gly)
"Draper"
Trait	Model	Threshold	SNP_ID	Chr	Position	Score	Effect	Gene	Description	Variant Type
scar size	1-dom-alt	5.45	4_39111745	VaccDscaff4	39111745	5.86	-1.53	maker-VaccDscaff4-augustus-gene-391.24-mRNA-1	Poly(A) polymerase	intergenic
scar size	1-dom-alt	5.45	13_301104	VaccDscaff13	301104	5.86	-1.53	maker-VaccDscaff13-augustus-gene-3.32-mRNA-1	CBS domain-containing protein CBSCBSPB3	intron
scar size	1-dom-alt	5.45	13_747494	VaccDscaff13	747494	5.86	-1.53	maker-VaccDscaff13-augustus-gene-7.25-mRNA-1	Chaperone protein like	intergenic
scar size	1-dom-alt	5.45	13_1015827	VaccDscaff13	1015827	5.86	-1.53	maker-VaccDscaff13-snap-gene-10.38-mRNA-1	protein ACTIVITY OF BC1 COMPLEX KINASE 8, chloroplastic	intron
scar size	2-dom-alt	5.8	2_35956289	VaccDscaff2	35956289	5.86	-1.53	augustus_masked-VaccDscaff2-processed-gene-359.4-mRNA-1	prolycopene isomerase, chloroplastic	intron
scar size	2-dom-alt	5.8	11_34614046	VaccDscaff11	34614046	5.86	-1.53	maker-VaccDscaff11-snap-gene-346.36-mRNA-1	ubiquitin carboxyl-terminal hydrolase 5	intron
scar size	2-dom-ref	6.06	11_34882525	VaccDscaff11	34882525	6.29	-1.14	maker-VaccDscaff11-snap-gene-349.49-mRNA-1	uncharacterized CRM domain-containing protein At3g25440, chloroplastic isoform X1	intergenic
scar size	2-dom-ref	6.06	22_786280	VaccDscaff22	786280	6.88	-1.05	maker-VaccDscaff22-augustus-gene-7.21-mRNA-1	transcription factor CPC	intergenic
scar size	2-dom-ref/ general	6.06	22_1695506	VaccDscaff22	1695506	6.22	-0.81	maker-VaccDscaff22-augustus-gene-17.26-mRNA-1	UDP-Glycosyltransferase	silent (D -> D)
scar size	2-dom-ref	6.06	22_1695510	VaccDscaff22	1695510	6.33	-0.76	maker-VaccDscaff22-augustus-gene-17.26-mRNA-1	UDP-Glycosyltransferase	missense (L --> V)
ph	additive	6.15	4_37922920	VaccDscaff4	37922920	6.47	-0.15	maker-VaccDscaff4-snap-gene-379.55-mRNA-1	Zinc finger C2H2 protein like	intron
ph	additive	6.15	4_38001011	VaccDscaff4	38001011	6.73	-0.16	maker-VaccDscaff4-snap-gene-380.35-mRNA-1	glyceraldehyde-3-phosphate dehydrogenase, cytosolic	intron
ph	additive	6.15	4_38090410	VaccDscaff4	38090410	6.23	-0.15	maker-VaccDscaff4-augustus-gene-381.54-mRNA-1	adenylate kinase 4	5' UTR
firmness	1-dom-alt	5.45	7_1090673	VaccDscaff7	1090673	5.96	-75.07	maker-VaccDscaff7-augustus-gene-11.24-mRNA-1	uncharacterized protein At5g08430	3' UTR
firmness	1-dom-alt	5.45	7_1094348	VaccDscaff7	1094348	5.96	-75.07	maker-VaccDscaff7-augustus-gene-11.24-mRNA-1	uncharacterized protein At5g08430	3'UTR
firmness	1-dom-ref	6.12	21_3479633	VaccDscaff21	3479633	6.34	137.44	augustus_masked-VaccDscaff21-processed-gene-34.15-mRNA-1	putative pectinesterase/pectinesterase inhibitor	intergenic
firmness	2-dom-alt	5.8	2_10906822	VaccDscaff2	10906822	6.34	-137.44	maker-VaccDscaff2-snap-gene-109.49-mRNA-1	omega-hydroxypalmitate O-feruloyl transferase-like	intergenic
firmness	2-dom-ref	6.06	4_37284355	VaccDscaff4	37284355	6.11	-61.02	maker-VaccDscaff4-snap-gene-372.28-mRNA-1	galactinol--sucrose galactosyltransferase-like	intron
